# Supplementary material for: Synthesis and Characterization of Novel 2-Acyl-3-trifluoromethylquinoxaline 1,4-Dioxides as Potential Antimicrobial Agents
Source: Pharmaceuticals (Basel). 2022 Jan 27;15(2):155. doi: 10.3390/ph15020155 (PMC8877263; doi:10.3390/ph15020155)
Supplement: Supplementary file 1 [file pharmaceuticals-15-00155-s001.zip]

Archive with 1 entries (1 files):
- pharmaceuticals-1552569-supplementary.pdf
